# Supplementary material for: Inverse Relationship between Mean Corpuscular Volume and T-Score in Chronic Dialysis Patients
Source: Medicina (Kaunas). 2022 Mar 30;58(4):497. doi: 10.3390/medicina58040497 (PMC9032450; doi:10.3390/medicina58040497)
Supplement: Supplementary file 1 [file medicina-58-00497-s001.zip]

Archive with 1 entries (1 files):
- medicina-1625841-supplementary.pdf
